# Supplementary material for: Relationship between Bone Stability and Egg Production in Genetically Divergent Chicken Layer Lines
Source: Animals (Basel). 2020 May 14;10(5):850. doi: 10.3390/ani10050850 (PMC7278460; doi:10.3390/ani10050850)
Supplement: Supplementary file 1 [file animals-10-00850-s001.zip]

Archive with 6 entries (6 files):
- Supplement_TableS1.pdf
- Supplement_TableS2.pdf
- Supplement_TableS3.pdf
- Supplement_TableS4.pdf
- Supplement_TableS5.pdf
- Supplement_TableS6.pdf
